# Supplementary material for: Resonance Raman and Visible Micro-Spectroscopy for the In-Vivo and In-Vitro Characterization of Anthocyanin-Based Pigments in Blue and Violet Flowers: A Comparison with HPLC-ESI- MS Analysis of the Extracts
Source: Molecules. 2023 Feb 10;28(4):1709. doi: 10.3390/molecules28041709 (PMC9959989; doi:10.3390/molecules28041709)
Supplement: Supplementary file 1 [file molecules-28-01709-s001.zip]

Archive with 1 entries (1 files):
- molecules-2197316-supplementary.pdf
